# Supplementary material for: Single- and Double-Chain Arginine-Derived Surfactants: Antimicrobial, Antibiofilm and Synergistic Activities
Source: Int J Mol Sci. 2026 Jul 1;27(13):5936. doi: 10.3390/ijms27135936 (PMC13362268; doi:10.3390/ijms27135936)
Supplement: Supplementary file 1 [file ijms-27-05936-s001.zip]

Archive with 1 entries (1 files):
- ijms-4353348-supplementary.pdf
